# Supplementary material for: Factors associated with moderate neonatal hyperthyrotropinemia
Source: PLoS One. 2019 Jul 18;14(7):e0220040. doi: 10.1371/journal.pone.0220040 (PMC6638972; doi:10.1371/journal.pone.0220040)
Supplement: S1 Dataset — (XLSX) [file pone.0220040.s001.xlsx]

## Sheet: S1_Dataset
Group	Gender	Gestational_age	Days_from_extraction	Origin
0	0	39	3	1
0	1	40	4	1
0	1	39	3	3
0	1	41	3
0		38	3
0	1	35	4
0	1	38	4
0	0	36	4
0		39	4
0	1	35	5
0	1	40	5
0	1	42	5
0	0	36	5
0	1	41	7
0	1	39	2	0
0	0	40	2	0
0	1	40	3	0
0	1	39	3	0
0	0	40	3	0
0	1	31	4	0
0	1	40	4	0
0	0	37	4	0
0	0	40	4	0
0	1	36	5	0
0	0	38	5	0
0	0	39	7	0
0	1	37	4	1
0	0	39	2	3
0	1	40	3	3
0	0	32	4	0
0	1	41	5	0
0	1	39	5	0
0	0	36	5
0	0	35	4	0
0	0	39	2	0
0		39	5
0	1		3	0
0	0	39	3	2
0	0	28	4
0	0	38	5	0
0	1	41	2	0
0	1	41	3	4
0	0	42	5	0
0	0	41	3	0
0	0	39	2	1
0	1		5	0
0	1	40	2	0
0	1	38	4
0	1	41	4	3
0	1	39	3	0
0	0	37	4	0
0	0	40	2	0
0	1	42	4	0
0	0	41	3	0
0	1	38	3	0
0	1	40	6	3
0	1	38	2	0
0	0	40	2	0
0	0	39	4	0
0	0	36	2	2
0			3
0	0	37	4	0
0	1	34	6	3
0	0	38	1	0
0	0	38	3	0
0	0		4	0
0	0		2	2
0	1	39	3	0
0	1	38	5	0
0	1	36	2
0	1	38	3
0	1	41	3	0
0		35	6	0
0	0	40	3
0	0	40	5	0
0	0	32	5	0
0	0	39	2	1
0	0	39	3	2
0	1	41	5	0
0	0	37	6	0
0	0	38	2	0
0	1		5	0
0	1	38	5	0
0	0	40	5	2
0	0	40	0
0	0	40	3
0	0	40	4	1
0	0	40	3	0
0	0	41	4	0
0	0	40	4	0
0	0	40	6	0
0	0		3	1
0	1	38	3
0	1		3	0
0	1	40	4	3
0	1	39	1	0
0	0	39	5	0
0	0	42	3	3
0	0	39	2
0	0	39	3	0
0	1		4	0
0	0	39	6	0
0		37	0
0		41	3	0
0	1	38	2	0
0	0	39	2	0
0	0	40	3	0
0	1	41	3	0
0	0	38	2	3
0	0	33	3
0	1	39	2	0
0	1	40	3	0
0	0	41	4	0
0	1	39	4	0
0	1	39	2	3
0	0	40	3	3
0	1	39	2	2
0	1		3	2
0			2	0
0	1	41	2	0
0	0	40	3
0	1	40	2	0
0	0	41	2	0
0	1	39	2	0
0	0		4	1
0	1	39	6	1
0	1	40	3
0	0	40	3	0
0	0	38	3	1
0		37	2
0	1	39	3	2
0	0	40	2	0
0	0	36	3	0
0	1	40	3	0
0	0	36	3	0
0	1	41	6	0
0	0	39	2	4
0	0	37	3
0		38	2	0
0	1	39	2	0
0	0	38	3	0
0	0	39	2	0
0	1	40	3	0
0	1	40	4	0
0		38	1
0		34	4	0
0	0	37	2	0
0	0	36	2	0
0	0	41	2	0
0	0	40	2	0
0		37	2	0
0	1	39	2	0
0	0	40	4	0
0	1	39	4	0
0	1	38	3
0	0		5
0	0	37	2	0
0	1	41	2	0
0	0	40	2	0
0	1	39	3	0
0	1	40	4	0
0	0	33	5	3
0	0	36	5	3
0	0	37	3	0
0	1	39	3	0
0	1	39	5	0
0	0	40	6	0
0	1	40	2	0
0	1	39	3	0
0			4	0
0	1	39	5	0
0	1	39	6	0
0	0	40	1	2
0		40	3
0	1	41	2	0
0	0	41	2	0
0	0	40	3	0
0	0	36	3	0
0	1	39	3	0
0	0	39	3	0
0	1	39	2	0
0	0		5	3
0	0	40	2	0
0	1	39	3	0
0	1	36	3	0
0	0	41	4	0
0	0	40	4	0
0	0	41	2	0
0	0	39	2	0
0	0	39	2	0
0	0	41	2	0
0	0	38	3	0
0	1	41	2	0
0	0	40	3	0
0	0	38	1	3
0	0	37	2	0
0	1		4	2
0	1	40	3
0		38	4
0	0	37	3	0
0	0	38	6	0
0	0	40	3	3
0	1	40	6	0
0		39	7	0
0	1	40	2	0
0	0	39	2	0
0	0	41	3	0
0	0	40	3	2
0	0	40	2
0			3
0	1	39	3
0	1	39	2	0
0		40	2	0
0	1	40	2	0
0	1	39	2	0
0	1	41	5	0
0	1	41	2	3
0	1	38	5	3
0	0	38	2	0
0	0	40	2	0
0	0	39	2	0
0	0	40	2	0
0	1	37	3	0
0	1	38	3	0
0	1	39	4	0
0	0	36	2	2
0	1	39	2	0
0	0	40	3	0
0	0	39	5	0
0	1	38	2	0
0	1	40	2	0
0	0	40	3	0
0	0	41	3	0
0	1	41	4	0
0	1	38	2	0
0	0	41	2	0
0	1	38	2	0
0	0	38	2	0
0	0	41	2	0
0	1	40	5	0
0	1	41	5	2
0	1	37	3	0
0	1	41	2	1
0	0	37	3	4
0	1	39	4
0	1	41	2	0
0	0	39	4	0
0	0	40	4	4
0	0	38	5	3
0	1	40	4	2
0	0	40	3
0	1	40	3
0	0	40	2	0
0	1	39	3	0
0		42	2
0	0	41	3	0
0	1	38	6	0
0	0	37	6	1
0	1	38	2	0
0	0	38	3	0
0	0	39	5	2
0	0	38	3
0	1	37	2	0
0	0	39	2
0	1	29	3
0	1	39	6
0	0	39	2	0
0	0	41	2	0
0	0	40	2	3
0		38	2
0	0	38	2	0
0	1	40	4	0
0	0	38	4	0
0	0	37	2	0
0	1	39	3	3
0	1	42	2	2
0	0	40	2	0
0	0	40	2	0
0	0	39	3	0
0	0	40	5	2
0	1	40	2	0
0	0	37	3	0
0	1	34	5	0
0	1	41	3	2
0	1	40	2	0
0	1	39	3	0
0	1	38	3	0
0	1	37	2	3
0	0	40	2	0
0	1	39	3	0
0	0	39	5	0
0	1	36	2	0
0	0	40	3	0
0	0	40	2	0
0	1	40	3	0
0	0	41	3	0
0	0	40	2	1
0	0	40	2	1
0	1	33	3	3
0	1	36	2	2
0	0	39	2	0
0	0	38	3	0
0	0	40	4	0
0	1	39	2	1
0	0	38	2
0	1	38	4	0
0	0	39	6	0
0	0	41	2	1
0	1	40	4	1
0	0	40	3	0
0	1	40	4	0
0	1	40	3	1
0		40	2	0
0	1	38	2	0
0		38	3	0
0	0	41	3	0
0	1	39	5	0
0	1	39	3
0	1	42	2	0
0	0	38	2	0
0	1	40	2	0
0		42	4	0
0	1	35	4	0
0	0	40	0	0
0		40	2	0
0	0	39	2	0
0	1	39	3	0
0	1	41	3	0
0	0	38	4	0
0	0	41	4	1
0	1	40	2	0
0	1	37	3	0
0	0	39	4	2
0		40	4
0	1	39	2	0
0	1	39	2	0
0	1	39	2	0
0	1	41	2	0
0	0	40	3	0
0	1	40	4	0
0	0	33	4	2
0		39	2
0	1	40	2	0
0	0	40	2	0
0	0	38	2	0
0	0	40	2	0
0	0	37	3	0
0	1	38	3	0
0	0	39	3	0
0	0	40	4	0
0	0	38	4
0	1	36	0	0
0	0	41	2	0
0	0	37	2	0
0	1	39	2	0
0		39	3	0
0	0	39	5	0
0	0	38	6	0
0	1	37	3
0	0	39	0	0
0	1	38	2	0
0	1		2	0
0	0	40	2	0
0	0	39	2	0
0	0	40	3	0
0	1	38	4	0
0	1	36	2	0
0	1	39	2	0
0	0	38	3	0
0	1	41	3	0
0	1	39	5	0
0	1		6	0
0	0	40	2	0
0	1	40	2	0
0	1	38	2	0
0	1	40	2	0
0	0	41	2	0
0	1	39	3	0
0	0	40	5	0
0	1	39	1	3
0	1	38	4
0	1	38	2	0
0	0	40	3	0
0	0	39	5	0
0	1	41	5	0
0	0	39	3	1
0	0	37	2	0
0	0	39	3	0
0	1	38	6	0
0	1	39	6	0
0	0	39	1	0
0	1	38	2	0
0	1	40	2	0
0	0	38	2	0
0	0	38	2	0
0	0	35	2	0
0	0	40	3	0
0	0	41	3	0
0		38	2
0	1	36	2
0		40	2	0
0	1	39	2	0
0	1	39	2	0
0	1	39	2	0
0	0	41	4	0
0	0	38	4	0
0	1	39	2	4
0	0	38	3
0	0	36	5	0
0	0	39	2	0
0	1		3	0
0	0	40	4	0
0	0	41	6	0
0	1	39	6	0
0	1	39	2	0
0	0	39	2	0
0	0	39	2	0
0	1	38	3	0
0		38	2
0	1	39	2	0
0	1	38	4	0
0	1	40	2	1
0	1	40	5	4
0		39	2
0	0	42	2	0
0	1	38	2	0
0		30	3	0
0	0	41	5	0
0	0	38	6	0
0	0	40	2	0
0		40	2	0
0	0	36	2	0
0	0	40	3	0
0	0	38	3	0
0	1	39	2	2
0		40	2	0
0	0	36	3	0
0	1	38	5	0
0	1	40	2
0		30	3
0	1	41	6	0
0	1	39	5	4
0	1	34	4	4
0	0	38	2
0	0	40	2	0
0	0	38	4	0
0	0	34	5	0
0	1	39	3
0	0	40	2	0
0	0	40	1	3
0	0	38	2	0
0	0	41	2	0
0	1	31	3	0
0	0	37	3	4
0			1	0
0	1	40	2	0
0	0	40	2	0
0	1	38	3	0
0	1	39	6	3
0	1	41	3	3
0	0		2	2
0		40	1
0	0	39	4	0
0	0	38	5	0
0	0	37	2	3
0		40	2	0
0	0	41	2	0
0	0	41	0	1
0	1	41	3	1
0	0	39	2	3
0	0	40	3	0
0	0	41	2	3
0	0	41	3	3
0	0	40	2	0
0	0	39	2	0
0	1	39	3	0
0	0	40	3	0
0	1	37	4	0
0	0	38	4	0
0	0	39	2	0
0	0	40	3	0
0	0	38	2	1
0	1	38	2	0
0	0	41	4	0
0	0	40	3	4
0	0	38	1	0
0		40	2	0
0	0	37	2	0
0	1	35	2	0
0	0	38	4	0
0	0	39	3
0	0	40	3	2
0	0	39	2	0
0	0	38	2	0
0	0	38	5	0
0	0	37	2	0
0	1	40	4	0
0	0	42	2	2
0	1	39	0	0
0	0	38	2	0
0	1	37	2	0
0	1	40	3	0
0	0	40	4	0
0	1	31	5	0
0	1	37	2	0
0	0	39	5	1
0		40	2	0
0	0	38	2	0
0	0	39	2	0
0	0	38	5	0
0	1	38	5	3
0	1	40	3
0	1	34	4	4
0		33	4
0	1	38	3	0
0	0	39	3	0
0	1	40	5	0
0	1	38	6	0
0	1	40	2
0	0	39	2	0
0	1	38	2	0
0	0	41	2	3
0	0	39	2	0
0	0	40	2	0
0	1	41	3	0
0	1	40	2	1
0	1	40	0	3
0	1	38	2
0	0		4
0	0	40	2	0
0	0	42	2	0
0	1	38	3	0
0	1	38	3	0
0	1	37	3	0
0	1	41	4	0
0	1	39	2	2
0	1	37	2	0
0	1	40	3	0
0	1	38	6	0
0	1	37	2	2
0		39	2
0		37	5
0		41	2	0
0	1	38	2	0
0	0	41	5	0
0	0	39	5	3
0	0	39	2	3
0	1	38	2	0
0	1	40	4	0
0	1	38	4	1
0	0	38	3	3
0	0	37	2	3
0	0	41	1	0
0	0	40	2	0
0	0	39	2	0
0	1	38	3	0
0	0	39	2	0
0	1	41	4	0
0	1		4	0
0	0	37	2	2
0	1	40	2
0	1	40	3	0
0	0	41	3	2
0	1	39	2	0
0	1	36	2	0
0	0	40	2	0
0	1	41	2	0
0	0	39	2	0
0	0	37	3	0
0	0	40	3	0
0	0	39	3	0
0	0	40	4	0
0	1	40	3	1
0	1	40	0	2
0	1	39	2	2
0	0	39	2	0
0	0	37	2	0
0	0	39	3	0
0	0	38	6	0
0	0		0	1
0	1	39	2	2
0	0	34	2
0	0	41	3
0	0	41	1	0
0	1	40	2	0
0	1	35	4	0
0	1	40	0	1
0	0	40	1	0
0	0	38	2	0
0	1	41	2	0
0	0	38	3	0
0	1	39	4	0
0	0	38	6	0
0	1	40	3	4
0	0	37	2	0
0	0	41	2	1
0	0	38	1	3
0	0	37	4	2
0	0	37	2	0
0	0	38	4	0
0	0	40	2	2
0		37	0
0	0	41	2
0	1	39	1	0
0	0	41	1	0
0	0	39	2	0
0	1	40	2	1
0	1	39	2	0
0	1	39	2	0
0	1	39	3	0
0	0	39	2	0
0	1	38	3	3
0	1	39	3	3
0	1		2	0
0	0	39	2	0
0	0	39	2	0
0	0	39	4	0
0	1	38	2	3
0		41	2	0
0	0	41	2	0
0	0	38	3	0
0	1	38	5	3
0	0	40	2	2
0		41	2	0
0	1	39	2	0
0	0	40	2	4
0	1	40	0	2
0	1	40	3
0		39	2	0
0	1	41	5	3
0		38	3
0	1	39	2	0
0	1	38	2	1
0	1	39	2	0
0	1	38	3	0
0	0	39	3	0
0	1	40	4	0
0	0	39	2	3
0		36	0
0	1	40	2
0		39	2
0	0	41	2	0
0	0	38	2	0
0	0	40	3	0
0	0	39	2
0		39	2	0
0	1	39	2	0
0	1	37	2	0
0	0	40	2	0
0	0	40	0	3
0	0	40	3	0
0		38	3	0
0	1	41	4	0
0	0	37	6	0
0	1	38	2	2
0	0	39	0	0
0	1	39	2	0
0	1		2	0
0	0	39	2	0
0	1	39	2	1
0	1	39	6	2
0	0	39	2	0
0	1	40	3	0
0	0	39	4	0
0	1	39	5	0
0	0	40	3	2
0		39	2
0	1	39	2	0
0	0	40	2
0	0	40	2	0
0	0	40	2	0
0	1	39	2	0
0	0	37	3	0
0	1	39	3	0
0		41	1	0
0	0	39	2	0
0	0	37	3	0
0	1	40	3	0
0	0	39	2	1
0	1	39	2	0
0	1	40	2	0
0	0	37	2	0
0	0	40	2	0
0	1	41	2	0
0	1	37	3	0
0	1	34	6	0
0	1	36	2	1
0	1		6	3
0	0	40	2
0	0	41	2
0	0	39	2	0
0	0	39	2	3
0	1	39	2	0
0	1	37	3	0
0	1	40	4	0
0	0		3	1
0		39	2
0	0	40	0	0
0	0		0	0
0	1	40	2	0
0	1	40	2	0
0	1	40	2	0
0	0	38	2	0
0	0	40	3	0
0	0	40	1	0
0	0	38	2	0
0	1	38	2	0
0	1	39	2	0
0	1	41	2	0
0	0	39	2	0
0	1	39	3	0
0	0	40	3	0
0	0	38	3	0
0		40	2
0	1	38	3	1
0	0	41	6	2
0	0	39	2	0
0	1	40	2	0
0			3	0
0		40	2
0	1	41	2	0
0	0	40	2	0
0	1	38	2	2
0	1	38	2	0
0	1	40	4	0
0	1	42	1	3
0	0	34	2	0
0	1	39	6	0
0	0	37	1	3
0		40	2	0
0	0	41	3	0
0	1	40	0	0
0	0	40	2	0
0	0	39	3	0
0		40	0	0
0	0	40	2	0
0	0	40	2	0
0	1	40	2	0
0	1	35	4	0
0	0	39	5	0
0	0	41	2	1
0	0	35	3	1
0	1	40	2	0
0	1	38	3	0
0	1	38	3	0
0	0	39	4	0
0	0	38	2	0
0	1	38	2	0
0	1	38	3
0	1	39	3
0	0	35	0	0
0	0	39	2	0
0	0		2	0
0	1	40	2	0
0	1	41	3	0
0	0	37	6	0
0	1	40	1	0
0	0	40	2	0
0	1	39	3	0
0	1	39	6	0
0	0	41	2	2
0	0	39	1	2
0	1	38	2
0	0	38	2	0
0	1	38	2	0
0	0	39	2	0
0	0	39	3	0
0	1	38	2	0
0	1	40	1	3
0	0	39	3
0	0	40	2	0
0	0	39	2	0
0		40	4	0
0	0	37	2	3
0		40	2	0
0	1	37	2	0
0	0	40	2	0
0	1		3	0
0	0	36	2	2
0		40	2
0	0	40	1	0
0	0	39	2	0
0	0	38	2	0
0	0	37	3	0
0	0	38	3
0	0	35	0	0
0	1	40	2	0
0	1		5
0	1	38	3	2
0	0	38	2	0
0	1	39	2	0
0	1	39	3	0
0	1	39	4	0
0	1	39	5	0
0	0	36	5	3
0		39	2	0
0	0	39	2	0
0	0	35	4	0
0	1	38	2	0
0	0	36	2	0
0	1	38	2	0
0	0	40	2	0
0	1	38	2	1
0	1	39	2	2
0	1	40	0	0
0	0	39	0	0
0	0	38	2	0
0	0	40	2	0
0	0	40	2	3
0		39	2
0	1	40	2	0
0	1	40	2	0
0	0	40	3	4
0	0	37	2	0
0	0	39	2
0	1	38	3	0
0	0	38	4	0
0	0	39	2	1
0	0	36	1	0
0	1	40	1	1
0	0	40	3	2
0	0	41	1	0
0	1	37	2	0
0	1	40	2	0
0	1	40	2	0
0	0	40	2	0
0	0	39	2	0
0	1	39	0	0
0	1	40	1	0
0	1	36	2	0
0	0	40	3	0
0	0	40	0	0
0	0	40	2	0
0	1	40	3	3
0	0	40	2	0
0	1	41	2	0
0	0		1	1
0	0	40	2
0	0	40	2	0
0	0	41	2	1
0		38	2	0
0	1	40	2	0
0	0	38	2	1
0	1	37	0	2
0		37	2
0	0	39	1	0
0	1	39	3	3
0	1	40	2	2
0	0	39	1	0
0	0	40	2	0
0	1	38	2	0
0	1	39	4	2
0	0	37	2	0
0	1	38	1	1
0	1	36	2	1
0		40	2
0	0	38	2	0
0	1	40	2	0
0	1	39	3	0
0	1	40	2	0
0	1	38	2
0	1	38	2	0
0	1	40	2	3
0	0	40	5	2
0	1	39	2	0
0	0	40	2	0
0	0	38	2	0
0	1	39	2	0
0	1	38	3	0
0	1	41	2	0
0		36	4	0
0	1	39	2	2
0	1	40	1	0
0	1	39	2	0
0	1	40	2	0
0	1	39	2	1
0	1	38	2	0
0	1	41	2	0
0		39	2
0	1	39	2	0
0	1	38	2	0
0	0	37	4	0
0	0		1	1
0	1	39	2	2
0	1	39	2	0
0	1		2
0		39	2
0	1	40	2	3
0	1	39	2	0
0	1	39	3	0
0	1	38	1	0
0		38	2	0
0	0		2	0
0	0	41	3	0
0	1	38	2	3
0	1	39	3	3
0	1	37	2	0
0	0	40	2	0
0	1		2	0
0	1		3	0
0	1	40	1	1
0	0	41	2	0
0	0	38	2	0
0	1	41	0	0
0	0	37	2	0
0	1	37	2	0
0	1	40	2	0
0	1	39	3	0
0	0	40	3	2
0	0	40	3	2
0	0		3
0	0		3
0	1	40	4	0
0	1	38	2	0
0	0	40	2	0
0	0	38	3	0
0	0	37	5	0
0	1	39	3	0
0	0	41	2	3
0	0	39	2	0
0	0	37	2	0
0	0	38	3	0
0	1	40	1	3
0	0	40	3	0
0	1	38	2	4
0	1	39	0	0
0	0	38	1	0
0	1	39	2	0
0	1	39	2	0
0	0		3
0	1	41	2	0
0	0	39	2	0
0	1	41	2	0
0	1	39	3	0
0	1	40	3	3
0	0	40	2	0
0	0	40	3
0	0	39	2	0
0		35	5	0
0	0	37	4	3
0	0	30	2	0
0	0	39	2	2
0		41	1	0
0	1	37	2	0
0	1	40	1	3
0	1	39	2	0
0	1	40	2
0	1	40	2	0
0	0	40	3	0
0	1	38	2
0		38	2
0	1	38	4	0
0	0	40	2	0
0	0	39	2	0
0	0	41	2	1
0	1	42	2	3
0	1	39	2	0
0	0	39	2	0
0	1	38	2	0
0	1	38	4	0
0	1	40	2	3
0	0	37	2
0	1	38	2	0
0	1	37	2	0
0	0	37	2	0
0	0	40	2	0
0	0	39	2	0
0	1	41	2	0
0	1	32	5	0
0	0	38	2	3
0	1	39	2	0
0	0	39	3	0
0	0	38	0	0
0		39	2	0
0		39	2	0
0	1	37	2	0
0	1	39	2	0
0	1	41	2	2
0	1	39	3	1
0	0	39	1	0
0	1	39	2	0
0	1		1	3
0	1	40	2	1
0	1	39	0	0
0	0	41	2	0
0	0	40	3
0	1	38	2	0
0	1	40	2	4
0	0	39	2	1
0	0	38	1	0
0	1	35	1	0
0	1	38	2	0
0			3	0
0	1		1
0	0		0	1
0	1	38	3	4
0	1	37	2
0	1	41	2	0
0	1	38	1
0	1	38	2	0
0	1	41	2	0
0	1	40	3	0
0	0	37	2	0
0	0	37	2	0
0	0	39	5	0
0	0	38	2	4
0	0	39	2	2
0	0	34	4	0
0	1	37	2	1
0	0	39	0	0
0	1	36	3	3
0	0	37	6	2
0		40	2	0
0	1	37	2	0
0	1	41	2
0	1	38	0	0
0	1	40	3	0
0	0	40	2	1
0	0	39	2	2
0	0	37	2	3
0		41	3	0
0	1	37	5	0
0	0	40	1	1
0		36	2
0	1	37	1	0
0	0	39	2	0
0	1	39	2	0
0	0	39	4	2
0	1	39	2	3
0	0	41	2	0
0	1	40	4	0
0	0	39	2	1
0	1	40	3	3
0	0	37	2
0	1	40	1	0
0	0	42	2	0
0	0	40	2
0	0	41	2	0
0	0	37	2	0
0	1	39	1	0
0	1	37	4	0
0	1	34	3
0	0	40	2	0
0	1	39	3	0
0	1	33	5	3
0	1	42	3
0		40	1	0
0		37	2	0
0	0	39	3	0
0	1	41	3	0
0	0	39	2	3
0	0	41	2	2
0		41	2	0
0	0	40	2	0
0	0	41	2	0
0	1	40	2	0
0	1	38	1	0
0		40	2	0
0	0	39	2	0
0	0	30	2	0
0	0	41	3	0
0	0	39	4	0
0	1	36	4	0
0	0	39	1	0
0	1	40	2	0
0	0	38	5	1
0	1	41	2	0
0		38	2	0
0	0	39	2	0
0	1	39	2	0
0	1	39	2	0
0	0	40	0	1
0	1	39	2	0
0	1	39	2	0
0	1	38	3	0
0	1	40	0	0
0	1	38	2	0
0	1	39	2	0
0	1	39	2	3
0		37	2
0	0	38	2	0
0	0	39	0	1
0	1	42	2
0	1	39	1	0
0	0	40	2	0
0	0	40	2	2
0	1	36	0	0
0	1	39	2	0
0	0	38	0	0
0	1	37	1	1
0	1	38	2	2
0	0	39	2	0
0	1	38	2	3
0	0	39	0	0
0		38	2	0
0	1	40	2	0
0	0	40	2	0
0	0	37	2	0
0	0	39	2	0
0	0	40	2	0
0	0	40	2	1
0	0	38	3	0
0	0	40	0	0
0	0	39	2	0
0		39	2	0
0	0	40	1	0
0	0	39	3	4
0	1	38	2	0
0	1	41	4	0
0	1	41	1	0
0	0	40	2	0
0	0	37	3	2
0		41	2
0	0	29	5
0	1	37	1	0
0	0	38	2	0
0	0	37	2	0
0		41	1
0	1	39	3	2
0	1	41	2	0
0	0	40	2	0
0	0	39	2	0
0	0	40	2	0
0			2
0	1	42	2
0	1	40	2	0
0	1	40	1	1
0	0	37	2	0
0	1	38	4	0
0	0	40	0	3
0	1	40	1
0	1	40	2	0
0		38	3
0	1	41	1	0
0		35	2	0
0	0	41	2	0
0	1	40	1	0
0	1	40	2	0
0	0	40	1	0
0	0	40	2	0
0	1	37	3	0
0	1	42	2	3
0	1	39	2	0
0	1		2	0
0	0	40	1	0
0	1	40	3	1
0	0	36	2	3
0	0	37	2	4
0	1	38	3	2
0	1	37	2	0
0	0	38	2	0
0	0	40	2	0
0	0	40	3	0
0	1	38	3	0
0	0	41	2	3
0	0	40	2
0	0	40	2	0
0	1	40	2	0
0	0	40	2	0
0	0	34	5	0
0	1		6	0
0	1	38	2	0
0	1	40	2	3
0			0
0		38	3
0	1	37	2	0
0	1	38	3	0
0	1	38	2
0	1	35	2
0	1	40	2	3
0	1	36	2	0
0	1	37	3	0
0	0	41	3	0
0	0		2
0	1	39	2	0
0	1	41	2	1
0	1	38	2	0
0	1	39	2	0
0	1	38	2	0
0	0	38	2	0
0	0	38	1	0
0	1	40	2	0
0	0	39	4	0
0	1	40	2	0
0		39	2
0	1	39	2	0
0	1	39	2	0
0	1	40	2	0
0		38	2	3
0	0	39	2	0
0	1	38	2	0
0		39	2	0
0	1	38	1	0
0	1	38	2	0
0	1	37	3	0
0	1	39	2	3
0	1	38	2	0
0	1	36	2	0
0	1	37	2	0
0	1	39	2	2
0	1		3	0
0	0	38	4	0
0	0	37	2	1
0	1	39	2	0
0	1	41	2	0
0	0	37	2	0
0	1	34	4	0
0	0	41	1	0
0	0	40	2	0
0	1	39	0	3
0	1	41	4	1
0	0	39	2	0
0	1	41	0	0
0	0	39	2	0
0	1	41	2	3
0	1	39	2	0
0	0	38	2	1
0	1	40	1	0
0	1	39	3	0
0	0	38	2	0
0	1	40	1	0
0		36	2	0
0	0	35	2	0
0	0	38	1	0
0	1	38	2	0
0	1	38	2	0
0	1	39	2	0
0	1	39	3	0
0	1	37	2	0
0	1	40	2	0
0	0	40	2	1
0	0	38	0	0
0		40	2
0	1	38	2	0
0		41	1
0	0	41	4	0
0	1	38	2	0
0	1	40	3	0
0	1	41	3	0
0	1	41	4
0	0	38	2	0
0	1	36	1
0	1	34	0	0
0	0	37	2	0
0	1	40	2	3
0	1	39	2	0
0	0	39	0
0	1	38	1	0
0	0	38	2	0
0		39	2
0	1	38	1	0
0	0	42	3	0
0	1	39	3	0
0	0	38	1	0
0	0	39	2	0
0	1	40	3	0
0	1	38	2	2
0	0	38	4	0
0		40	2
0	1	38	2	0
0	0	37	2	0
0	1	40	2	0
0	0	37	0
0	0	39	3	1
0	1	40	1	0
0	1	39	2	0
0	1	40	2	0
0	1	40	2	2
0	1	40	2	3
0	1	37	1	0
0	1	37	2	0
0	0	41	2	0
0	1	36	2	0
0			3
0	1	40	2	0
0	1	40	2	3
0		40	1
0	1	39	1	0
0	0	40	1	0
0	0	38	2	0
0		39	3	0
0	0	39	1	0
0	1	34	1	2
0	0	41	3	0
0		38	1
0	1	39	1	3
0	1	30	3
0	1	40	2	0
0	0	39	2	0
0	0	41	0	0
0	0	39	1	3
0	1	40	2	1
0	0	38	2	3
0	0	40	2	0
0	1	39	2	0
0	0	38	0	2
1	1	41	0	2
1	0	37	1	4
1	1	39	2	3
1	0	39	4	2
1	1	42	2	3
1	0	39	1	4
1	0	39	2	4
1	1	38	2	2
1	0	40	2	2
1	1	39	2	2
1	1	38	0
1	0	38	1
1	0	38	6
1	1	40	2
1	0	38	2
1	0	40	3
1		40	2
1		39	2
1		39	2
1	0	42	3
1	1	38	4
1	0	37	2
1	1	39	3
1		41	3
1		38	2
1			3
1	0	40	2
1		41	3
1	1	40	2
1	0		2
1		39	2
1	1	38	2
1	1		2
1		40	2
1	0	30	3
1	1	38	2
1		33	2
1	1	39	3
1	1	38	2
1		39	2
1		40	2
1		36	1
1		40	2
1	1	36	1
1		38	2
1		40	2
1		38	2
1	1	38	3
1	0	41	2
1		35	5
1	1	40	2
1	1	41	2
1	1	39	2
1		40	1
1		40	2
1	1	39	1
1		40	2
1		41	2
1		40	2
1		39	2
1	1	38	2
1		40	2
1		38	2
1		40	2
1		39	2
1		39	2
1		39	2
1		39	1
1		40	2
1		41	2
1	0	38	2
1		38	2
1	0	38	2
1	0	41	2
1	0	39	1
1	1	40	2
1	1	41	2
1	0	38	2
1	0	34	1
1	1	42	2
1	1		2
1	1	40	3
1		39	1
1	0	39	2
1	1	41	1
1	1	39	5
1		38	1
1	0	40	3
1	0	40	2
1	1	37	2
1		43	5
1	0	39	2
1	1	39	2
1		40	4
1	0	39	1
1	0	40	2
1		37	2
1		40	2
1	1	40	3
1	1	39	3
1	1	39	2
1	0	37	1
1	1	39	2
1	1		2
1	0		2
1	0	40	2
1	1	39	2
1	1	39	2
1	0	38	2
1	0	38	2
1	1	37	2
1	0	39	2
1	1	41	2
1	1	38	2
1	0	40	2
1	1	38	3
1	1	41	2
1	1	40	2
1	1	40	2
1		40	4
1		41	1
1	0	42	3
1	0	40	3
1	1	39	0
1	0	38	2
1	1	39	2
1	1	38	2
1	1	40	2
1	1	38	1
1	0	41	4
1		40	4
1		38	1
1		39	1
1	1	36	2
1	1		2
1	0	39	1
1	0	41	1
1	0	39	1
1			3
1	0	35	3
1	1		3
1	1	39	2
1	0	39	2
1	1	40	2
1	0	40	2
1	1	38	3
1	1	35	5
1	0	40	1
1	1	38	2
1	1	39	3
1	1	37	2
1	1	37	1
1	0	40	2
1	1	40	2
1	1	38	2
1	1		2
1	1	39	2
1	1	38	1
1	1	39	2
1	1	39	2
1	1	39	1
1	1	40	1
1	1	39	0
1	0	39	3
1	1	39	2
1	0	38	3
1	1	39	2
1	1	40	1
1	0	39	2
1	1	40	2
1	1	38	2
1	1	40	4
1	0	42	3
1	0	39	2
1	0	40	3
1	1	39	2
1	0	39	2
1	0	41	2
1	1	39	2
1	1		1
1	1	39	1
1	1	38	2
1	1	38	2
1	1	38	2
1	1	30	3
1	1	41	3
1		41	2
1	1	39	3
1		41	3
1		38	2
1	0	38	2
1	0	38	2
1		41	2
1		40	2
1	1	38	6
1	0	40	2
1		37	1
1	0	40	2
1	1	38	2
1		39	4
1	1	38	2
1		38	3
1	0		2
1		39	2
1	0	37	2
1	1	40	2
1	1	39	2
1	1	39	1
1		40	2
1	0	40	3
1	1	36	2
1	0		5
1	1	39	1
1	1	36	1
1	0	38	6
1		41	2
1	1	39	2
1	1	41	3
1	1	40	2
1	1	39	3
1	1	41	1
1	0	39	3
1	0	40	2
1	1	39	2
1	0	41	1
1	0	40	1
1		40	2
1	0	40	2
1	0	41	2
1	1	40	2
1		39	2
1	1	41	1
1	1	38	2
1	0	38	3
1	1	37	2
1	0	38	2	2
1	0	39	2	0
1	0	40	2	0
1	0	40	3	0
1	0	40	3	0
1	1	38	2	0
1	1	39	2	0
1	0	28	3	0
1	0	39	2	0
1	1	37	3	0
1	1	41	2	0
1	0	38	2	0
1	1	37	2	0
1	0	37	2	0
1	0	37	2	0
1	0	38	2	0
1	0	39	2	0
1	0	36	2	0
1	0	38	1	0
1	1	40	2	0
1	0	41	2	0
1	0	41	2	0
1	0	40	2	0
1	1	40	3	0
1	1	39	10	0
1	0	38	2	0
1	1	40	2	0
1	1	38	3	0
1	0	40	2	0
1	0	38	2	0
1	1	38	2	0
1	1	40	3	0
1	0	39	2	0
1	0	38	2	0
1	0	40	2	0
1	1	40	3	0
1	0	40	3	0
1	1	39	5	0
1	0	36	2	0
1	0	39	3	0
1	0	38	9	0
1	1	38	2	0
1	1	38	2	0
1	1	40	2	0
1	0	40	1	0
1	0	41	2	0
1	1	38	2	0
1	1	40	2	0
1	1	42	2	0
1	1		1	0
1	1	40	2	0
1	1	37	2	0
1	1	40	2	0
1	1	39	2	0
1	1	38	2	0
1	1	39	2	0
1	1	40	2	0
1	1	40	3	0
1	0	41	2	0
1	0	40	2	0
1	0	39	1	0
1	1	40	2	0
1	0	39	2	0
1	0	38	7	0
1	0	40	3	0
1	1		2	0
1	1	39	4	0
1	1	40	2	0
1	1	39	2	0
1	0	36	3	0
1	1	41	3	0
1	1	41	2	0
1	0	39	1	0
1	0	40	2	0
1	0	38	1	0
1	1	38	3	0
1	0		5	0
1	1	41	1	0
1	0	39	2	0
1	0	40	2	0
1	0	42	2	0
1	1	38	2	0
1	1	39	2	0
1	1	39	2	0
1	1	39	2	0
1	1	38	2	0
1	1	39	2	0
1	1	40	2	0
1	0	39	1	0
1	1	38	2	0
1	1	39	3	0
1	1	37	1	0
1	1	39	2	0
1	1	41	1	0
1	1	39	2	0
1	1	40	2	0
1	0	40	2	0
1	1	39	2	0
1	1	39	2	0
1	1		2	0
1	0	38	2	0
1	1	39	2	0
1	0	36	1	0
1	1	40	2	0
1	0	39	2	0
1	0	40	2	0
1	0	39	2	0
1	0	38	2	0
1	0	39	2	0
1	0	31	3	0
1	0	36	2	0
1	1	40	2	0
1	1		2	0
1	1	40	2	0
1	1	38	2	0
1	1	39	2	0
1	1	40	2	0
1	1	37	4	0
1	0	37	2	0
1	0	40	1	0
1	1	39	2	0
1	1	40	2	0
1	0	39	2	0
1	1	40	2	0
1	1	41	2	0
1	0	37	2	0
1	0	39	2	0
1	0	39	2	0
1	0	39	3	0
1	1	39	2	0
1	1	37	1	0
1	1	38	4	0
1	0	40	1	0
1	0	38	2	0
1	0	41	2	0
1	0	37	2	0
1	0	39	2	0
1	0	41	5	0
1	0	41	3	0
1	0	40	2	0
1	1	40	2	0
1	0	41	1	0
1	0	38	1	0
1	1	40	3	0
1	1	37	2	0
1	0	42	1	0
1	0	38	3	0
1	0	38	0	0
1	0	41	0	0
1	0	41	5	0
1	1	38	2	0
1	0	40	2	0
1	0	37	1	0
1	0	39	2	0
1	1	40	6	0
1	0	40	2	0
1	1	38	2	0
1	0	38	9	0
1	0	39	2	0
1	0	37	0	0
1	1	41	2	0
1	0	38	2	0
1	1	39	2	0
1	0	39	1	0
1	0	41	0	0
1	0	39	3	0
1	0	39	2	0
1	0	39	2	0
1	1	39	0	0
1	1	37	0	0
1	1	40	0	0
1	0	41	2	0
1	1	37	2	0
1	0	30	10	0
1	1	40	2	0
1	1	40	3	0
1	1	39	2	0
1	1	40	2	0
1	1	41	2	0
1	0	40	1	0
1	0	40	1	0
1	0	39	1	0
1	0	39	2	0
1	1	39	2	0
1	0	41	4	0
1	1	38	10	0
1		41	1	0
1	0	40	2	0
1	1	40	1	0
1	0	40	1	0
1		39	2	0
1		41	3	0
1		37	2	0
1		41	2	0
1		39	2	0
1		38	2	0
1	1		0	0
1		37	2	0
1		39	2	0
1		39	2	0
1	1	40	4	0
1	1	40	1	0
1	0	37	2	0
1		39	2	0
1	1	39	1	0
1	1	40	2	0
1	0	39	3	0
1	0	39	3	0
1		37	1	0
1	0	39	3	0
1		41	6	0
1		37	2	0
1		38	2	0
1	0	37	2	0
1		41	5	0
1	1	39	1	0
1	1	40	4	0
1	1	40	3	0
1	1	41	2	0
1	1	38	2	0
1	1	40	2	0
1	1	39	1	0
1	0	40	3	0
1	1	38	2	2
1	0	39	4	1
1	1	38	2	1
1	1	39	2	3
1	1	40	2	4
1	1	38	3	1
1	1	40	2	1
1	0	40	1	1
1	0	39	4	1
1	1		2	1
1	0	40	1	1
1	1	40	2	1
1	0	40	1	1
1	0	40	1	1
1	1	39	4	1
1	1	39	1	3
1	1	40	1	3
1	0	39	8	3
1	0	38	2	3
1	1	38	1	3
1	1	38	1	3
1	1	39	2	3
1	1	37	2	3
1	0		2	3
1	0	39	1	2
1	0	41	2	3
1	1	40	2	1
1	1	40	1	1
1	0	38	2	3
1	1	40	2	2
1	1	39	2	2
1	0	40	1	3
1	1	37	3	4
1	1	37	2	4
1	0	33	5	2
1	1	36	3	2
1	1	35	3
1	1	41	2
1	0	42	3
1	1	37	3
1	1	40	2
1	1	38	1
1	1	36	1
1	0	39	2
1	1	41	1
1	1	40	3
1	1	40	2
1		41	4
1		40	4
1		42	2
1	0	40	2
1		39	2
1	1	40	2
1	0	39	2
1	0	39	2
1	1	39	3	2
1	1	40	0	2
1	1		3	0
1	0	38	2	0
1	1	40	1	0
1	1	37	2	0
1	1	38	2	0
1	1	40	2	0
1	0	40	3	0
1	1	36	1	0
1	1	38	2	0
1	1	38	2	0
1	0	40	2	0
1	1	36	3	0
1	1	37	2	0
1	1	30	0	0
1	1	40	3	0
1	1	39	2	0
1	1	40	3	0
1	0	38	4	0
1	0	39	2	0
1	0	38	2	0
1	1	39	2	0
1	1	40	2	0
1	1	39	3	0
1	1	37	2	0
1	0	39	9	0
1	1	38	2	0
1	0	34	3	0
1	0	39	1	0
1	0	39	2	0
1	1	36	4	0
1	1	41	3	0
1	1	40	3	0
1	0	39	2	0
1	0	37	2	0
1	1	39	2	0
1	0	39	1	0
1	0	37	2	0
1	1	39	2	0
1	1	39	1	0
1	1	39	2	0
1	0	39	3	0
1	0	39	2	0
1	0	37	2	0
1	0	39	2	0
1	1	41	2	0
1	0	39	1	0
1	0	37	2	0
1	1	40	2	0
1	0	41	2	0
1	1	39	2	0
1	0	36	2	0
1	1	39	2	0
1	1	39	2	0
1	1	39	1	0
1	1	39	2	0
1	1	41	2	0
1	0	39	3	0
1	1	40	2	0
1	1	41	2	0
1	1	38	3	0
1	0	40	3	0
1	0	41	2	0
1	0	41	2	0
1	0	38	3	0
1	1	40	4	0
1	1	38	3	0
1	0	39	1	0
1	0	40	3	0
1	1	40	2	0
1	1	41	2	0
1	1	37	2	0
1	0	36	1	0
1	1	40	2	0
1	0	40	2	0
1	1	41	2	0
1	0	40	2	0
1	0	41	2	0
1	1	39	2	0
1	0	40	2	0
1	1	38	1	0
1	1	39	1	0
1	1	41	2	0
1	1	39	2	0
1	1	39	3	0
1	1	37	3	0
1	1	37	2	0
1	0	37	2	0
1	0	41	4	0
1	1	37	2	0
1	0	37	2	0
1	0	40	2	0
1	1	38	3	0
1	1	40	3	0
1	1	39	3	0
1	1	38	1	0
1	0	39	4	0
1	0	38	2	0
1	1	40	3	0
1	1	38	8	0
1	1	39	2	0
1	1	40	2	0
1	1	38	2	0
1	0	39	2	0
1	1	39	2	0
1	1	38	2	0
1	1	40	2	0
1	1	40	2	0
1	1	41	0	0
1	0	42	0	0
1	0	40	2	0
1	0	40	2	0
1	1	39	2	0
1	1	37	2	0
1	0	39	2	0
1	0	36	1	0
1	0	40	2	0
1	0	40	2	0
1	1		3	0
1	1	39	3	0
1	1	39	2	0
1	1	41	2	0
1	0	40	2	0
1	1	38	1	0
1	1	40	2	0
1	1	38	0	0
1	0	39	2	0
1	1		1	0
1	1	41	2	0
1	1	40	2	0
1	1	40	1	0
1	0	39	2	0
1	0	38	4	0
1	1	39	2	0
1	1	40	2	0
1	0	40	2	0
1	0	38	5	0
1	1	38	1	0
1	0	39	3	0
1	0	39	2	0
1	1	37	0	0
1	0	38	2	0
1	1	40	1	0
1	1	38	1	0
1	1	40	1	0
1	0	37	5	0
1	0	39	2	0
1	1	40	3	0
1	0	40	5	0
1	0	40	2	0
1	1	39	3	0
1	1	38	0	0
1	1	37	2	0
1	1	40	4	0
1	1	39	1	0
1	0	40	2	0
1	0	41	2	0
1	1	38	1	0
1	1	40	2	0
1	0	39	2	0
1	1	41	0	0
1	0	37	2	0
1	1	40	2	0
1	1	40	2	0
1	0	41	1	0
1	1	38	2	0
1	1	42	2	0
1	0	40	2	0
1	1	40	2	0
1	1	37	4	0
1	1	40	1	0
1	1	38	1	0
1	1	40	1	0
1	0	40	2	0
1			2	0
1	1		2	0
1	0	41	2	0
1	0		2	0
1		40	2	0
1			2	0
1			2	0
1		39	2	0
1		39	2	0
1		39	2	0
1			2	0
1	1	40	1	0
1		40	2	0
1	0	38	2	0
1		38	2	0
[truncated: 44,623 more rows]
